# Supplementary material for: Trends in Sexually Transmitted Infections in United States Ambulatory Care Clinics from 2005–2016
Source: J Clin Med. 2021 Dec 24;11(1):71. doi: 10.3390/jcm11010071 (PMC8745575; doi:10.3390/jcm11010071)
Supplement: Supplementary file 1 [file jcm-11-00071-s001.zip]

Archive with 1 entries (1 files):
- jcm-1512002-supplementary.pdf
